# Supplementary material for: Hepcidin and Iron Deficiency in Women One Year after Sleeve Gastrectomy: A Prospective Cohort Study
Source: Nutrients. 2021 Jul 23;13(8):2516. doi: 10.3390/nu13082516 (PMC8398210; doi:10.3390/nu13082516)
Supplement: Supplementary file 1 [file nutrients-13-02516-s001.zip]

Archive with 1 entries (1 files):
- nutrients-1288172-supplementary.pdf
